# Supplementary material for: Determinants of Diet Quality in Young Football Players from Poznań, Poland
Source: Nutrients. 2025 Aug 26;17(17):2760. doi: 10.3390/nu17172760 (PMC12430096; doi:10.3390/nu17172760)
Supplement: Supplementary file 1 [file nutrients-17-02760-s001.zip]

Archive with 1 entries (1 files):
- nutrients-3770483-supplementary.pdf
